# Supplementary material for: Synonymous Dinucleotide Usage: A Codon-Aware Metric for Quantifying Dinucleotide Representation in Viruses
Source: Viruses. 2020 Apr 20;12(4):462. doi: 10.3390/v12040462 (PMC7232450; doi:10.3390/v12040462)
Supplement: Supplementary file 1 [file viruses-12-00462-s001.zip]

Archive with 1 entries (1 files):
- viruses-746103-supplementary.xlsx
